# Supplementary material for: Unveiling the Molecular Landscape of FOXA1 Mutant Prostate Cancer: Insights and Prospects for Targeted Therapeutic Strategies
Source: Int J Mol Sci. 2023 Oct 31;24(21):15823. doi: 10.3390/ijms242115823 (PMC10650174; doi:10.3390/ijms242115823)
Supplement: Supplementary file 1 [file ijms-24-15823-s001.zip]

Archive with 2 entries (2 files):
- Supplementary Data_proofreading.pdf
- Supplementary table 4-6.xlsx
